# Supplementary material for: Inverse Comorbidity between Down Syndrome and Solid Tumors: Insights from In Silico Analyses of Down Syndrome Critical Region Genes
Source: Genes (Basel). 2023 Mar 26;14(4):800. doi: 10.3390/genes14040800 (PMC10137705; doi:10.3390/genes14040800)
Supplement: Supplementary file 1 [file genes-14-00800-s001.zip]

Archive with 1 entries (1 files):
- genes-2260488-supplementary.pdf
